# Supplementary material for: Associated factors and short-term mortality of early versus late acute kidney injury following on-pump cardiac surgery
Source: Interact Cardiovasc Thorac Surg. 2022 May 16;35(3):ivac118. doi: 10.1093/icvts/ivac118 (PMC9419684; doi:10.1093/icvts/ivac118)
Supplement: ivac118_Supplementary_Data [file ivac118_supplementary_data.zip]

Archive with 3 entries (2 files):
- ivac118_Supplementary_Data/
- ivac118_Supplementary_Data/ivac118_Supplementary_Material.docx
- ivac118_Supplementary_Data/ivac118_Supplementary_Tables S1_to_S6-Figures_S1_to_S2.docx
